# Supplementary material for: Antibody and Nanobody Radiolabeling with Copper-64: Solid vs. Liquid Target Approach
Source: Molecules. 2023 Jun 9;28(12):4670. doi: 10.3390/molecules28124670 (PMC10304849; doi:10.3390/molecules28124670)
Supplement: Supplementary file 1 [file molecules-28-04670-s001.zip]

Archive with 1 entries (1 files):
- molecules-2413781-supplementary.pdf
